# Supplementary material for: The localization of amyloid precursor protein to ependymal cilia in vertebrates and its role in ciliogenesis and brain development in zebrafish
Source: Sci Rep. 2021 Sep 27;11:19115. doi: 10.1038/s41598-021-98487-7 (PMC8476544; doi:10.1038/s41598-021-98487-7)
Supplement: Supplementary file 1 — Supplementary Information 1. [file 41598_2021_98487_MOESM1_ESM.xlsx]

## Sheet: Intensity profile 
	Intensity profile (Fig.1D)					Intensity profile of cross-section				Intensity profile of cross-section
						over App dot on cilium (Fig.1E)				without App dot on cilium (Fig.1F)
	Distance (μm)	Ac.tub	App		Distance (μm)	Ac.tub	App		Distance (μm)	Ac.tub	App
	0	62.448	11.516		0	147.243	12.275		0	58.649	21.6753
	0.05857	54.459	8.259		0.05857	210.36	9.839		0.05857	72.626	24.7663
	0.11715	49.495	6.902		0.11715	289.677	12.794		0.11715	94.237	27.8606
	0.17572	51.214	9.954		0.17572	511.755	19.794		0.17572	127.211	26.3555
	0.23429	57.769	13.044		0.23429	1081.26	26.343		0.23429	192.943	26.8195
	0.29286	65.321	12.442		0.29286	1865.74	41.433		0.29286	338.882	34.9012
	0.35144	72.251	11.301		0.35144	2677.51	79.116		0.35144	662.486	38.5336
	0.41001	82.981	9.004		0.41001	3325.7	186.123		0.41001	1188.62	34.6117
	0.46858	107.112	7.21		0.46858	3624.45	386.752		0.46858	1802.61	31.9322
	0.52715	151.318	8.341		0.52715	3489.62	611.191		0.52715	2349.48	36.8984
	0.58573	199.722	11.269		0.58573	2966.29	778.188		0.58573	2681.42	43.8378
	0.6443	237.51	14.493		0.6443	2195.84	768.782		0.6443	2710.66	47.5575
	0.70287	267.591	16.067		0.70287	1383.87	597.103		0.70287	2425.32	45.8625
	0.76144	296.086	12.946		0.76144	706.024	351.555		0.76144	1899.86	46.6635
	0.82002	319.959	13.353		0.82002	325.151	156.472		0.82002	1282.18	55.0109
	0.87859	334.803	19.062		0.87859	213.857	61.953		0.87859	718.466	55.8125
	0.93716	338.122	22.208		0.93716	156.832	35.364		0.93716	352.331	46.03
	0.99573	330.966	22.646		0.99573	127.961	23.627		0.99573	202.785	32.312
	1.05431	319.414	28.002		1.05431	114.743	22.937		1.05431	130.959	21.34
	1.11288	319.449	37.12		1.11288	105.48	23.364		1.11288	87.091	16.537
	1.17145	341.328	45.57		1.17145	91.877	25.393		1.17145	71.7	15.5324
	1.23002	373.831	53.807		1.23002	73.145	21.507		1.23002	68.747	18.2576
	1.2886	424.517	58.324
	1.34717	483.47	62.129
	1.40574	539.993	54.98
	1.46431	598.349	39.569
	1.52289	659.073	29.067
	1.58146	706.76	24.065
	1.64003	730.578	16.877
	1.6986	740.922	12.234
	1.75718	739.438	10.415
	1.81575	736.768	13.098
	1.87432	755.278	15.902
	1.93289	796.772	19.348
	1.99147	843.471	19.51
	2.05004	896.555	18.392
	2.10861	950.079	18.544
	2.16718	981.782	21.666
	2.22576	1006.96	24.115
	2.28433	1046.04	25.611
	2.3429	1092.07	24.358
	2.40147	1151.89	28.082
	2.46005	1215.74	33.497
	2.51862	1250.13	31.179
	2.57719	1283.03	26.006
	2.63576	1330.26	27.382
	2.69434	1352.6	35.465
	2.75291	1373.01	37.706
	2.81148	1422.9	38.423
	2.87005	1482.96	46.884
	2.92863	1556.38	60.577
	2.9872	1641.25	80.663
	3.04577	1701.12	98.058
	3.10434	1749.19	159.344
	3.16292	1802.85	262.119
	3.22149	1836.1	366.824
	3.28006	1868.86	447.693
	3.33864	1922.56	434.872
	3.39721	1980.41	343.328
	3.45578	2041.73	255.131
	3.51435	2113.43	194.67
	3.57293	2159.47	159.697
	3.6315	2188.94	114.764
	3.69007	2252.47	79.936
	3.74864	2326.48	68.084
	3.80722	2387.4	71.309
	3.86579	2467.48	78.234
	3.92436	2563.59	112.812
	3.98293	2665.26	193.393
	4.04151	2808.05	302.089
	4.10008	2952.07	396.282
	4.15865	3052.06	408.647
	4.21722	3129.74	336.33
	4.2758	3157.54	243.4
	4.33437	3116.43	171.02
	4.39294	3072.52	111.207
	4.45151	3044.96	72.794
	4.51009	3018.27	67.788
	4.56866	3028.67	82.815
	4.62723	3060.95	101.973
	4.6858	3037.88	110.189
	4.74438	2986.39	103.152
	4.80295	2898.03	86.282
	4.86152	2770.1	66.097
	4.92009	2672.39	52.29
	4.97867	2620.74	41.726
	5.03724	2555.45	40.271
	5.09581	2523.36	48.171
	5.15438	2557.15	54.074
	5.21296	2601.38	49.429
	5.27153	2675.83	56.164
	5.3301	2767.54	86.119
	5.38867	2800.82	135.343
	5.44725	2797.08	182.318
	5.50582	2780.03	201.923
	5.56439	2727.9	173.252
	5.62296	2716.51	124.785
	5.68154	2791.67	93.674
	5.74011	2847.51	114.199
	5.79868	2864.86	157.465
	5.85725	2860.17	202.022
	5.91583	2798.12	235.735
	5.9744	2747.06	266.54
	6.03297	2757.15	305.01
	6.09154	2772.63	325.892
	6.15012	2816.57	309.345
	6.20869	2891.57	266.658
	6.26726	2936.1	212.188
	6.32583	2967.12	178.363
	6.38441	3008.89	209.654
	6.44298	3029.49	298.694
	6.50155	3049.68	396.826
	6.56013	3083.76	485.356
	6.6187	3098.18	514.515
	6.67727	3140.51	421.088
	6.73584	3206.85	277.392
	6.79442	3229.27	161.617
	6.85299	3258.54	103.415
	6.91156	3322.06	76.633
	6.97013	3380.92	68.845
	7.02871	3448.66	74.917
	7.08728	3507.55	104.667
	7.14585	3526.25	187.763
	7.20442	3584.23	330.169
	7.263	3709.44	524.16
	7.32157	3820.24	675.627
	7.38014	3914.86	736.185
	7.43871	3957.15	755.567
	7.49729	3846.79	707.693
	7.55586	3590.43	661.65
	7.61443	3152.17	585.125
	7.673	2503.59	434.811
	7.73158	1784.32	260.851

## Sheet: qPCR
	appa expression			appb expression
	(mRNA level) (Fig.6D)			(mRNA level) (Fig.6D)
	WT	appa-/-appb-/-		WT	appa-/-appb-/-
	1.05188	0.137339		0.708813	0.563488
	0.859968	0.120445		1.22486	0.326775
	1.08589	0.153827		1.03103	0.354401
	1.00987	0.118426		1.41753	0.498921
	0.992391	0.129534		0.617767	0.43261

## Sheet: Cilium length
	Cilium length (μm) (Fig.7)
	WT	appa-/-appb-/-
	3.6	4.25
	2.8	5.09
	3.16	3.53
	2.58	2.85
	4.68	4.19
	3.61	3.28
	3.98	2.34
	2.3	2.98
	3.06	3.09
	3.52	3.72
	3.06	3.4
	6.73	3.82
	4.48	4.1
	2.4	4.44
	1.93	3.88
	2.46	3.81
	2.51	3.3
	3.93	3.67
	1.92	3.82
	1.99	3.99
	3.02	4.14
	2.51	3.38
	2.85	3.4
	2.72	4.96
	3.44	4.87
	1.97	7.12
	4.35	3.79
	5.67	4.61
	2.21	7.36
	2.6	4.81
	2.27	4.14
	2.17	3.08
	2.56	3.77
	3.66	3.81
	2.69	3.63
	2.31	4.63
	2.65	4.7
	3.46	3.58
	2.19	3.66
	3.28	4.24
	6.61	2.99
	3.34	2.98
	4.58	3.37
	3.4	3.78
	3.47	3.36
	2.24	3.56
	4.42	3
	2.26	4.1
	3.17	2.99
	3.65	2.42
	2.47	3.27
	3.01	2.71
	2.95	4.2
	5.17	3.6
	2.68	3.82
	2.77	4.31
	2.83	2.6
	3.22	3.28
	2.32	3.02
	4.14	3.48
	2.75	3.86
	2.7	4.81
	2.34	3.9
	3.44	5.14
	1.53	6.05
	4.48	3.38
	2.34	4.09
	3.45	4.04
	2.88	3.37
	2.33	3.84
	2.76	2.7
	2.52	3.27
	2.05	4.46
	3.57	3.62
	3.78	5.58
	4.98	2.93
	3.74	3.81
	4.11	3.96
	3.88	3.57
	3.12	2.56
	6.67	3.02
	2.65	3.69
	2.66	4.07
	2.3	2.86
	3.41	2.68
	3.48	3.88
	3.38	4
	2.32	3.56
	3.37	2.9
	2.76	3.3
	3.12	4.03
	1.67	2.65
	3.54	2.91
	2.79	5.64
	2.78	3.02
	2.07	3.72
	1.7	3.05
	2.87	3.09
	2.91	3.8
	1.33	4.46
	2.75	2.92
	2.86	4.25
	2.49	3.94
	2.19	2.46
	2.64	3.32
	2.07	3.53
	1.95	3.31
	2.6	2.17
	1.43	2.68
	2.55	3.47
	2.87	2.66
	2.46	3.09
	3.24	4.08
	1.67	3.96
	2.41	4.58
	2.72	3.64
	1.87	4.77
	2.53	4.69
	1.57	3.51
	2.31	4.13
	2.29	4.03
	2.58	1.46
	2.53	3.15
	2.08	2.68
	2.15	4.34
	2.74	3.61
	2.87	2.88
	2.36	2.98
	2.62	3.4
	2.13	2.64
	2.87	2.65
	1.79	2.88
	2.74	3.44
	4.48	1.96
	3.95	3.19
	3.41	3.48
	1.58	4.07
	2.5	2.92
	3.09	3.7
	2.32	2.98
	2.78	3.57
	1.8	4.06
	2.26	3.67
	2.27	4.65
	3.22	3.57
	3.61	2.7
	2.53	3.67
	2.96	3.88
	2.3	2.47
	2.75	2.56
	2.7	2.59
	2.33	3.91
	2.24	1.59
	3.18	2.29
	3.77	3.07
	2.01	1.32
	3.57	2.15
	4.22	2.79
	2.17	3.55
	1.89	2.61
	2.2	2.46
	2.45	2.79
	2.85	3.57
	3.65	2.4
	3.85	2.73
	4.2	2.33
	4.28	2.82
	4.57	2.68
	2.73	2.31
	3.4	1.96
	2.56	2.45
	2.35	1.86
	2.36	2.98
	2.83	3.95
	2.99	2.29
	4.69	3.63
	4.12	3.85
	2.68	3.46
	3.51	3.15
	2.86	2.55
	2.33	3.05
	2.57	1.88
	1.41	2.24
	1.35	3.18
	2.13	2.77
	4.91	3.78
	4.15	3.66
	2.42	2.73
	3.15	3.4
	2.97	3.04
	4.49	2.68
	2.36	3.93
	3.94	3.64
	4.17	3.99
	2.84	2.82
	2.35	2.21
	2.75	2.53
	2.25	2.78
	2.47	2.73
	3.16	3.48
	3.79	3.99
	2.44	2.98
	2.1	4.32
	2.51	2.98
	2.39	3.59
	2.95	3.78
	2.81	4.49
	2.49	3.97
	2.63	4.92
	2.41	2.88
	2.53	3.44
	2.06	3.61
	2.65	4.05
	1.87	2.54
	2.29	1.92
	2.27	3.04
	2.29	2.61
	2.46	3.63
	2.75	3.61
	2.63	3.13
	2.35	4.24
	3.17	3.62
	1.77	3.04
	2.63	3.14
	2.12	3.46
	2.4	2.69
	2.39	2.55
	1.73	2.45
	1.69	2.62
	2.03	2.42
	2.41	2.74
	2.93	2.68
	2.82	3.29
	2.83	2.71
	1.45	2.25
	2.52	2.37
	2.27	2.91
	2.12	2.62
	2.28	3.6
	3.17	3.06
	2.56	4.25
	2.31	4.2
	2.27	5.39
	2.17	3.7
	1.51	3.07
	3.03	1.54
	1.85	3.88
	2.34	3.63
	2.98	3.22
	3.3	3.97
	2.65	5.08
	1.79	2.78
	1.82	1.95
	2.33	2.39
	2.47	2.55
	2.11	3.38
	1.35	3.47
	2.27	3.81
	1.73	3.89
	1.92	2.41
	2.27	3.82
	2.37	4.03
	2.02	3.04
	1.93	4.7
	1.76	2.47
	2.72	2.3
	1.3	3.14
	2.06	4.89
	2.31	3.11
	2.46	3.34
	2.44	2.87
	2.71	3.8
	2.03	2.85
	1.88	4.84
	1.93	2.82
	1.89	3.66
	3.1	3.33
	4.01	3.37
	3.57	3.12
	3.04	3.42
	1.79	2.6
	2.84	3.24
	4.08	2.79
	3.27	4.28
	3.84	4.54
	2.35	3.21
	2.43	3.04
	3.14	4.48
	2.67	4.13
	2.27	3.72
	3.19	5.29
	2.62	3.15
	4.81	3.37
	2.38	2.48
	2.4	3.64
	2.85	3.27
	3.4	4.63
	2.67	3.31
	5.34	2.75
	2.86	3.69
	2.29	3.03
	6.1	3.63
	3.49	4.11
	3.28	3.58
	3.91	3.48
	4.13	3.01
	3.76	4.98
	2.9	2.83
	2.6	3.94
	2.78	1.97
	4.5	6.37
	4.9	4.56
	3.57	4.93
	2.44	4
	3.12	3.87
	3.25	4.23
	2.42	2.36
	3.02	3.17
	3.62	2.52
	2.57	2.9
	3.94	2.92
	2.99	3.45
	3.43	2.56
	2.55	2.39
	2.45	2.82
	2.54	4.72
	2.22	2.8
	3.81	3.68
	3.08	3.72
	3.48	3.62
	3.08	3.01
	4.14	4.38
	3.23	4.05
	1.69	4.02
	2.86	6.19
	2.6	3.44
	2.65	3.64
	2.54	4.73
	2.34	2.68
	4.57	4.01
	2.93	3.77
	3.85	4.96
	2.36	3.99
	3.99	3.59
	4.02	3.09
	2.89	4.02
	3.59	3.72
	2.8	3.52
	3.19	2.9
	4.2	3.6
	4.04	2.69
	3.68	4.84
	3.24	3.48
	3.63	3.82
	3.61	3.21
	2.53	3.78
	2.79	4.08
	2.33	5.67
	2.73	3.89
	2.33	1.97
	3.77	4.16
	2.54	4.75
	2.15	3.59
	2.22	2.93
	2.44	3.19
	2.04	4.18
	2.33	4.13
	2.55	3.52
	1.98	3.58
	1.64	3.82
	2.82	2.54
	3.19	2.26
	3.81	2.25
	2.41	2.58
	2.27	4.18
	2.5	3.09
	1.76	2.44
	2.41	1.86
	2.4	2.56
	1.58	3.9
	2.13	3.29
	2.53	3.42
	2.08	3.41
	2.91	4.19
	2.47	4.6
	2.49	3.26
	2.74	4.49
	3.69	2.94
	2.52	3.36
	2.11	3.06
	2.36	3.31
	1.5	3.41
	2.57	2.39
	1.58	3.6
	2.33	2.86
	2.34	5.25
	2.23	3.7
	3.58	4.18
	3.52	3.92
	2.47	4.52
	3.04	2.95
	1.86	3.49
	1.92	3.2
	2.56	2.86
	1.95	2.54
	2.04	2.89
	1.56	3.02
	1.12	2.87
	2.03	3.16
	2.42	2.67
	2.17	2.93
	1.54	3.15
	2.69	2.76
	2.44	3.35
	2.58	2.87
	2.89	2.87
	2.08	3.47
	2.16	4.46
	2.55	4.78
	1.5	5.55
	2.48	3.41
	3.14	3.9
	3.33	4.88
	2.39	3.51
	1.88	3.08
	2.68	1.97
	2	3.52
	4.56	3.87
	4.13	5.03
	2.08	3.87
	2.21	3.23
	4.32	3.12
	2.59	2.04
	2.48	2.86
	4.2	3.55
	6.38	2.63
	3.38	4.38
	2.96	2.88
	2.34	2.86
	2.58	2.69
	2.37	3.45
	3.82	3.06
	2.93	3.74
	2.95	3.44
	2.03	2.6
	2.56	3.67
	2.32	4.4
	2.64	2.96
	1.81	3.26
	2.47	3.06
	2.08	2.33
	2.32	2.88
	3.24	3.18
	1.98	3.86
	3.14	3.42
	3.26	4.82
	2.74	2.95
	2.57	2.02
	4.1	3.61
	2.67	2.56
	3.92	3.1
	2.27	1.9
	2.3	3.69
	2.5	4.43
	3.23	3.96
	3.45	3.44
	4.48	2.94
	2.59	3.37
	2.28	3.93
	2.66	2.82
	2.62	1.58
	2.74	2.92
	1.92	2.39
	1.98	3.34
	3.04	1.5
	4.14	2.74
	1.97	3.59
	2.21	3.15
	4.61	4.63
	2.61	2.66
	2.38	3.17
	2.7	2.46
	2.61	2.52
	2.14	3.62
	2.6	3.94
	2.38	3.2
	1.94	3.35
	2.5	2.87
	1.85	3.57
	2.56	2.98
	3.81	4.95
	2.02	3.37
	4.23	3.21
	2.17	3.62
	2.91	4.54
	2.16	4.09
	2.23	4.93
	3.59	4.03
	2.65	4.01
	3.52	3.84
	3.46	3.92
	1.6	4.39
	3.51	2.83
	5.46	5.35
	4.11	3.87
	2.48	4.79
	2.87	4.32
	2.96	4.17
	4.06	4.24
	3.58	4.13
	3.06	3.49
	2.29	3.41
	3.99	3.51
	2.89	4.34
	3.42	3.18
	2.59	2.98
	2.5	4.47
	2.25	4.19
	3.04	3.05
	3.61	2.6
	2.62	2.5
	2.61	3.18
	2.28	3.03
	2.5	3.78
	2.09	3.48
	2	3.29
	1.82	2.73
	2.44	3.08
	2.84	2.68
	2.41	3.84
	2.23	3.92
	5.26	4.15
	3.92	3.05
	2.68	3.11
	3.91	3.48
	3.68	3.23
	3.28	3.04
	2.33	1.98
	3.25	3.21
	2.95	2.48
	3.36	4.21
	3.25	3.47
	2.67	5.7
	2.51	3.87
	4.23	3.39
	2.48	3.12
	2.32	2.8
	2.65	3.74
	3.27	3.2
	2.45	2.77
	3.54	2.37
	2.55	3.43
	4.47	5.68
	2.41	4.58
	4.39	4.88
	4.11	4.14
	2.74	7.17
	2.62	4.04
	2.62	3.52
	2.16	2.73
	2.4	3.45
	2.45	3.92
	2.21	1.81
	3.24	3.24
	2.62	3.09
	2.24	5.75
	2.41	5.35
	3.12	6.54
	2.25	4.88
	3.07	3.91
	2.69	2.4
	3.74	3.32
	2.34	5.12
	2.34	4.5
	2.42	3.77
	2.51	2.89
	2.93	3.05
	2.88	3.05
	2.55	3.28
	3.2	3.63
	3.56	3.5
	3.06	4.2
	2.91	4.49
	2.32	3.88
	2.23	4.43
	2.82	4.02
	2.47	4.51
	1.81	2.73
	4.19	4.31
	2.52	3.79
	2.36	3.58
	2.36	3.42
	4	3.59
	2.38	2.62
	4.25	2.19
	4.19	2.95
	3.95	3.35
	2.27	3.8
	2.67	4.7
	2.29	4.31
	4.32	3.17
	2.71	4.3
	2.03	2.71
	2.39	3.11
	4.94	3.25
	4.17	3.35
	3.31	3.53
	3.71	3.89
	2.85	3.54
	2.36	3.36
	3.38	4.14
	3.85	3.2
	3.93	2.78
	4.17	3.96
	4.16	2.7
	3.23	2.51
	2.94	2.57
	3.65	2.69
	3.3	3.36
	4.39	2.18
	2.68	4.4
	3.79	2.31
	4.06	3
	2.99	3.26
	4.19	2.81
	3.04	2.96
	4.87	2.94
	2.43	4.04
	4.53	3.95
	2.22	3.58
	3.54	2.17
	2.14	2.59
	3.44	3.05
	3.74	3.24
	3.06	2.48
	2.77	2.37
	3.1	3.24
	3.42	2.26
	2.7	1.6
	3.2	2.65
	3.53	1
	4.16	2.34
	3.1	1.19
	2.04	1.85
	4.8	2.04
	4	2.34
	4.29	1.7
	3.27	3.29
	2.8	2.78
	2.55	2.19
	5.31	2.06
	4.03	3.18
	4.61	2.69
	2.29	2.52
	4.89	3.21
	3.91	2.47
	4.09	1.88
	3.55	3.83
	3.59	3.64
	3.12	2.85
	1.8	3.7
	2.86	3.31
	4.08	2.54
	4.97	2.74
	2.73	3.49
	2.17	3.02
	2.48	4.28
	4.99	2.09
	3.67	2.82
	4.5	2.56
	3.86	2.42
	1.24	4.93
	1.34	3.83
	2.66	3.35
	2.09	2.79
	2.84	3.46
	2.42	4.38
	3.45	3.72
	2.65	4.69
	2.73	3.41
	2.9	2.81
	2.83	3.07
	3.06	4.4
	5.85	3.48
	3	3.54
	2.98	2.69
	4.16	2.9
	2.53	4.07
	2.25	2.8
	3.34	3.79
	3.4	2.95
	3.79	2.33
	4.24	2.31
	4.43	3.8
	3.31	3.72
	2.13	4.14
	2.8	3.65
	2.98	2.2
	2.9	2.74
	2.84	2.51
	3.81	2.91
	3.2	2.94
	3.52	2.8
	4.57	2.14
	2.62	2.51
	3.65	2.42
	2.99	3.21
	3.46	3.7
	2.79	1.81
	2.69	2.15
	2.9	3.04
	2.83	2.85
	3.46	2.98
	3.52	3.48
	4.16	3.93
	4.67	2.88
	4.29	3.77
	5.23	3.79
	3.98	3.67
	4.37	2.72
	5.4	2.07
	5.33	1.8
	4.41	2.94
	5.83	3.32
	4.34	3
	3.43	2.82
	4.27	3.11
	3.42	2.32
	2.88	2.53
	2.32	3.71
	4.42	2.36
	2.81	2.23
	2.57	2.51
	3.62	1.57
	3.21	1.86
	3.6	2.31
	3.74	3.05
	4.2	2.66
	4.02	2.35
	3.46	3.85
	2.92	2.59
	2.37	2.75
	2.83	2.13
	1.94	2.33
	2.76	1.75
	3.49	2.21
	3.31	2.16
	2.95	1.6
	3.36	2.74
	3.25	2.38
	3.07	2.77
	2.67	1.88
	2.99	2.9
	3.92	2.65
	3.88	2.23
	4.32	2.62
	2.73	2.32
	2.67	2.5
	3.24	2.2
	3.1	1.59
	2.86	1.91
	2.93	1.67
	2.67	1.2
	2.73	2.59
	4.24	2.11
	3.31	2.64
	2.25	2.79
	3.42	1.68
	2.5	2.9
	3.53	2.17
	3.27	2.42
	2.22	2.34
	2.89	2.13
	2.92	2.01
	2.4	2.12
	2.11	4.38
	2.04	2.29
	2.4	4.18
	3.25	3.35
	3.49	2.01
	2.71	2.33
	4.08	2.39
	2.8	2.03
	3.87	3.33
	4.34	3.24
	4.09	2.91
	3.84	2.54
	3.01	2.22
	2.59	2.17
	2.64	1.72
	2.48	1.97
	2.87	2.37
	2.42	1.87
	2.53	1.52
	3.63	2.23
	2.74	1.59
	2.61	2.74
	2.73	1.73
	4.51	1.79
	2.73	4.5
	2.23	3.5
	2.25	2.91
	2.27	2.54
	2.75	2.5
	3.15	2.31
	3.25	2.72
	3.02	2.19
	2.9	2.25
	3.4	3.64
	3.47	2.08
	4.05	1.98
	3.05	3.26
	3.34	2.42
	3.15	2.9
	3.01	3.77
	3.65	4.05
	2.24	2.65
	3.19	3.58
	1.94	2.45
	2.71	2.66
	3.08	2.45
	3.37	2.3
	3.03	1.12
	3.08	2.3
	2.97	1.67
	3.79	1.93
	3.95	2.18
	3.05	2.17
	2.18	1.54
	2.84	2.99
	2.55	3.78
	3.35	2.1
	2.48	2.41
	1.63	2.9
	3.08	2.51
	1.23	2.76
	2.46	2.77
	1.95	3.48
	2.08	3.14
	3.15	2.18
	2.31	1.17
	1.92	1.77
	2.54	2.16
	3.45	3.31
	2.4	2.48
	2.94	1.28
	3.77	2.68
	1.82	2.56
	2.57	1.87
	4.22	3.88
	3.29	2.32
	2.99	1.87
	2.66	2.49
	2.68	3.26
	3	2.93
	2.76	2.43
	3.38	2.21
	3.09	2.2
	3.3	2.45
	2.82	2.25
	3.68	2.36
	2.64	2.5
	2.58	3.28
	2.51	3.8
	3.45	4.7
	3.05	2.49
	3.14	2.52
	2.36	2.96
	4.07	3.33
	3.33	2.74
	3.04	2.26
	1.98	2.3
	2.92	3.17
	3.46	1.96
	3.19	2.08
	2.12	2.83
	3.22	4.79
	3.15	4.87
	4.96	3.56
	4.59	2.94
	3.11	2.71
	2.02	2.79
	2.76	3.21
	2.78	1.97
	1.91	3.07
	3.26	3.24
	3.91	3.9
	3.15	3.45
	3.42	2.57
	3.37	2.75
	2.43	2.51
	2.73	2.98
	3.04	2.95
	3.55	2.85
	3	2.63
	3.64	3.25
	2.77	3.35
	3.97	2.9
	3.32	2.32
	3.34	2.76
	2.87	2.36
	2.49	1.8
	3.48	1.87
	4.73	2.5
	2.46	3.77
	1.63	2.77
	3.24	1.85
	3.21	2.98
	1.59	3.85
	2.74	1.51
	2	2.47
	2.6	2.89
	3.58	2.68
	4.31	2.89
	3.34	3.41
	3.1	2.9
	2.7	2.52
	3.01	2.65
	3.17	2.81
	2.47	1.97
	3.53	2.6
	3.03	3.18
	3.91	2.69
	2.43	3.76
	2.64	4.05
	3.32	3
	2.41	2.27
	3.5	2.57
	3.77	2.42
	3.3	2.29
	3.65	1.96
	2.61	2.32
	4.24	2.48
	3.13	2.16
	3.6	4.53
	3.1	3.51
	3.45	3.41
	3.39	3.71
	3.59	1.92
	1.63	3.46
	3.59	1.63
	4.22	2.01
	1.84	2.11
	2.36	3.03
	2.81	2.68
	2.87	3.26
	2.53	3.33
	2.59	3.12
	1.72	4.49
	2.8	1.84
	4.16	2.27
	2.25	2.62
	2.75	2.58
	4.63	2.76
	3.72	1.99
	2.5	1.78
	4.71	2.17
	4.49	3.12
	3.12	3.48
	2.57	3.3
	4.11	3.16
	3.05	4.24
	3.27	2.87
	2.31	4.29
	3.29	2.59
	3.28	3.03
	2.91	1.57
	2.11	2.8
	3.36	1.82
	2.77	3.41
	2.95	3.18
	3.25	2.31
	2.95	2.15
	3.43	3.48
	3.56	3.27
	2.76	2.53
	2.67	5.37
	3.58	1.99
	3.82	2.37
	2.69	3.35
	2.75	4.88
	3.43	3.4
	2.48	2.68
	3.07	2.63
	1.87	2.75
	2.13	2.36
	3.43	2.84
	1.76	4.05
	3	5.19
	3.35	3.9
	4.18	6.48
	2.74	2.02
	4.06	2.85
	2.69	3.67
	3	4.94
	2.97	3.51
	2.45	4.87
	3.14	2.27
	3.67	4.54
	2.43	4.33
	3.98	3.49
	3.83	2.75
	2.24	2.87
	3.2	2.95
	3.35	2.32
	2.75	2.9
	2.85	2.83
	3.62	2.49
	2.16	2.8
	1.58	2.9
	3.47	2.71
	2.94	3.66
	3.21	2.09
	3.72	2.16
	2.91	2.85
	3.26	2.58
	3.88	2.46
	3.23	4.09
	3.63	2.74
	2.94	2.55
	2.97	2.35
	2.59	3.71
	2.19	3.12
	2.8	2.79
	2.63	2.41
	3.34	2.54
	2.53	2.85
	3.09	3.21
	4.73	3.44
	2.55	3.35
	3.41	2.03
	2.91	2.73
	3.29	2.51
	1.42	1.88
	2.7	2.76
	4.01	3.11
	3.11	2.74
	2.79	2.09
	4.21	1.85
	2.81	2.48
	1.66	4.89
	2.28	3.79
	3.48	3.52
	3.9	3.67
	2.75	5.31
	2.61	3.64
	3.64	5.07
	2.06	3
	2.33	3.8
	2.3	2.42
	2.57	2.56
	3.9	4.87
	2.51	2.78
	2.3	2.56
	3.31	2.99
	1.8	2.61
	2.71	3.8
	3.11	6.46
	4.06	3.28
	2.86	4.64
	2.75	2.07
	3.27	2.9
	2.81	2.63
	2.97	2.75
	3.79	2.98
	3.36	3.77
	2.57	4.03
	3.01	3.54
	3.1	5.07
	2.53	4.43
	4.66	5.3
	2.3	3.29
	2.59	4.23
	4.53	4.62
	4.45	3.89
	2.77	3.65
	1.11	4.81
	3.75	2.96
	3.73	2.08
	3.09	3.89
	2.92	2.12
	2.62	3.79
	2.68	4.34
	3.98	5.23
	3.27	3.62
	4.29	2.79
	2.85	2.55
	2.35	3.95
	2.2	3.72
	4.36	2.49
	2.67	4.49
		2.05
		2.78
		2.42
		2.74
		3.34
		3.3
		2.39
		2.92
		2.94
		2.35
		2.83
		2.74
		3.63
		4.5
		3.39
		4.72
		3.47
		2.55
		2.22
		1.68
		3.13
		2.71
		2.66
		2.61
		5.17
		3.94
		4.3
		5.21
		2.75
		2.84
		3.56
		5.32
		3.7
		5.32
		3.09
		3.68
		3.84
		2.92
		2.63
		2.63
		2.61
		2.44
		4.61
		1.97
		2.38
		2.96
		2.11
		2.51
		1.99
		2.27
		2.79
		3.25
		2.87
		4.15
		6.52
		3.36
		4.54
		4.38
		2.91
		3.61
		2.87
		2.36
		2.77
		2.11
		2.9
		2.83
		2.58
		3.91
		4.51
		3.4
		5.34
		4.04
		2.91
		3.55
		3
		2.62
		1.98
		2.24
		2.27
		3.59
		2.46
		2.53
		1.98
		3.98
		3.71
		2.34
		1.91
		3.2
		3.23
		3.24
		3.52
		2.79
		2.22
		4.69
		3.55
		2.92
		2.55
		4.5
		2.24
		6.6
		1.44
		2.02
		3.38
		1.73
		3.1
		3.57
		3.71
		3.09
		1.83
		2.42
		4.58
		3.94
		4.25
		2.97
		2.34
		2.88
		1.49
		2.47
		3.58
		3.89
		2.89
		5.73
		3.06
		2.82
		2.28
		2.41
		2.64
		6.28
		4.19
		4.12
		3.91
		3.48
		2.58
		3.04
		2.25
		2.2
		3.12
		2.84
		2.06
		1.97
		2.2
		3.66
		2.08
		3.27
		2.85
		3.34
		5.25
		2.51
		3.53
		2.81
		2.44
		2.16
		2.67
		2.54
		1.95
		2.46
		2.77
		2.14
		3.02
		2.63
		2.72
		3.11
		2.76
		2.49
		2.09
		3.47
		3.27
		2.79
		2.04
		2.4
		2.28
		3.29
		2.85
		2.18
		2.29
		3.29
		2.97
		3.6
		1.59
		4.39
		2.43
		3.17
		3.33
		2.41
		3.17
		3.89
		2.79
		2.45
		2.09
		5.73
		3.56
		2.79
		3.05
		3.91
		2.37
		2.72
		3.74
		2.86
		4.38
		3.16
		3.79
		3.54
		2.46
		2.99
		1.92
		1.95
		2.02
		1.92
		2.57
		2.08
		2.32
		2.08
		3.41
		2.58
		3.69
		3.51
		4.26
		2.02
		3.11
		3.49
		2.41
		3.41
		2.38
		4.08
		4.36
		3.22
		2.68
		4.09
		3.28
		2.46
		2.45
		2.28
		3.67
		2.24
		1.86
		1.62
		2.92
		2.69
		3.97
		4.26
		3.85
		2.17
		2.21
		3.84
		3.38
		3.71
		3.68
		4.14
		4.74
		3.06
		4.75
		3.84
		3.98
		4
		4.27
		4.61
		5.59
		3.37
		2.68
		3.87
		4.88
		2.23
		2.99
		3.08
		4.12
		2.14
		3.25
		3.69
		3.14
		4.91
		3.83
		4.89
		3.55
		4.65
		4.01
		2.77
		3.07
		3.47
		2.83
		2.59
		3.3
		4.19
		2.36
		4.11
		3.9
		3.92
		3.53
		3.21
		4.65
		3.37
		3.2
		3.08
		3.01
		4.48
		2.39
		3.86
		3.67
		5.63
		5.15
		5.09
		4.18
		3.41
		2.62
		3.78
		2.8
		4.09
		2.66
		4.49
		4.67
		3.06
		4.9
		3.37
		3.04
		2.46
		4.4
		4.53
		5.62
		3.01
		4.71
		3.27
		3.73
		4.81
		3.55
		3.39
		3.04
		3.29
		2.44
		2.53
		2.99
		2.13
		2.63
		3.68
		1.99
		4.48
		5.58
		3.58
		3.14
		4.03
		2.54
		2.42
		3.08
		4.75
		4.36
		2.82
		1.72
		2.63
		3.4
		3.67
		3.07
		3.05
		2.09
		2.89
		2.93
		3.34
		3.18
		3.33
		2.36
		2.84
		3.33
		2.84
		2.88
		3.08
		3.12
		4.29
		3.12
		4.71
		3.55
		2.43
		3.01
		4.73
		7.12
		3.12
		3.71
		5.97
		3.86
		3.21
		4.24
		5.24
		2.46
		2.98
		2.49
		2.15
		2.76
		4.09
		3.5
		3.7
		4.58
		2.57
		3.45
		2.08
		2.65
		3.54
		2.28
		4.07
		4.83
		4.59
		4.29
		3.02
		2.23
		4.54
		4.56
		3.24
		5.65
		2.51
		2.91
		2.86
		2.61
		3.22
		3.83
		2.75
		2.85
		2.52
		3.76
		1.32
		2.49
		2.58
		2.88
		2.72
		3.5
		2.47

## Sheet: Area and volume brain ventricle
	Brain ventricles (Fig.9B)					Diencephalic ventricle (Fig.9D)
	Area (μm2)		Volume (μm3)			Area (μm2)		Volume (μm3)
	WT	appa-/-appb-/-	WT	appa-/-appb-/-		WT	appa-/-appb-/-	WT	appa-/-appb-/-
	226455	183072	2700611	2335280		1.03041	0.773099	0.65219	0.563964
	229680	224802	4285380	3340140		0.752122	1.02479	1.03491	0.806634
	302423	226601	5669740	3472290		1.31919	1.10542	1.36923	0.838548
	210370	212727	3250334	2.75367e+06		0.89767	1.29775	0.784947	0.665003
	257249	227620	4321870	3.2052e+06		1.087	1.24383	1.04372	0.774047
	265659	198581	5380360	2820410		1.02667	0.769642	1.29934	0.681121
	221289	208445	3328745	2726870		0.973854	0.926083	0.803883	0.658531
	236711	192376	4189640	2828629		0.9131	0.561302	1.01179	0.683106
	225764	216804	3506780	3454430			0.867899		0.834235
	232888	218464	3.38856e+06	3507240			0.914033		0.846989
	259882	211464	3.99965e+06	3222520			0.858577		0.77823
	224347	204739	3.1547e+06	2553140			0.692979		0.616576
	350261	179789	6.83523e+06	2338245			0.576509		0.56468
	243041	214072	3.85007e+06	3493336			0.821586		0.843631
	231029	192689	3.57396e+06	2584660			0.718094		0.624188
	177245	189320	2.15632e+06	2620120			0.86307		0.632752
	238887	188898	2.51734e+06	2332700			0.687018		0.56334
	329977	232816	3.08834e+06	4068360			1.04621		0.982497
	198195	214085	2.6728e+06	3340410			0.80632		0.8067
		196164		2829800			0.763033		0.683389
		171339		2065393			0.576388		0.498787
		173651		2220651			0.65537		0.536281
		179586		2227920			0.710512		0.538036
		199548		2872180			0.755018		0.693623
		164930		2251560			0.601731		0.543745
		178913		2435725			0.614635		0.588221
		190770		2579768			0.650332		0.623007
		158200		1972993			0.589246		0.476472
		172438		2646310			0.596845		0.639076
		175590		2690870			0.693175		0.649838
		158130		2355260			0.481386		0.568789
		200600		3088880			0.744892		0.745956
		208621		3017870			0.721618		0.728807
		186243		2493730			0.669372		0.602229

## Sheet: Ventricle length
	Length from rostral to caudal			Diencephalon sagital			Diencephalon amplitude			Diencephalon height
	all ventricle (μm) (Fig.9F)			length (μm) (Fig.9F)			length (μm) (Fig.9F)			length (μm) (Fig.9F)
	WT	appa-/-appb-/-		WT	appa-/-appb-/-		WT	appa-/-appb-/-		WT	appa-/-appb-/-
	570.439	572.219		168.671	199.033		207.071	278.667		75.3512	75.9341
	595.894	617.248		136.436	176.447		250.472	321.418		96.4722	88.4999
	650.386	570.378		167.433	187.881		328.819	316.931		90.8732	79.0394
	606.938	601.944		149.719	189.294		231.2	329.317		66.268	92.1523
	606.605			150.467			298.83			68.9482

## Sheet: Frequency distribution
	Frequency distribution (%)
	(Supp.File7)
	Bin Center	WT	appa-/-appb-/-
	1	0.366636	0.330907
	1.5	3.20807	2.05162
	2	11.824	9.59629
	2.5	30.1558	20.3839
	3	21.9982	22.634
	3.5	15.3987	19.1926
	4	9.99083	12.9715
	4.5	4.58295	6.7505
	5	1.19157	3.44143
	5.5	0.641613	1.65453
	6	0.274977	0.264725
	6.5	0.366636	0.463269
	7	0	0.198544
	7.5	0	0.0661813
